# Supplementary material for: New challenges in diagnosis and treatment of chest pain in the patient with hyperuricemia
Source: Rheumatol Adv Pract. 2025 Dec 1;10(1):rkaf134. doi: 10.1093/rap/rkaf134 (PMC12758114; doi:10.1093/rap/rkaf134)
Supplement: rkaf134_Supplementary_Data [file rkaf134_supplementary_data.zip]

Archive with 1 entries (1 files):
- SM Diagnosis and treatment records.docx
